# Supplementary material for: Bibliometric Analysis of the Knowledge Base and Future Trends on Sarcopenia from 1999–2021
Source: Int J Environ Res Public Health. 2022 Jul 21;19(14):8866. doi: 10.3390/ijerph19148866 (PMC9320125; doi:10.3390/ijerph19148866)
Supplement: Supplementary file 1 [file ijerph-19-08866-s001.zip]

Archive with 1 entries (1 files):
- ijerph-1698584-supplementary.pdf
